# Supplementary material for: Primary Colorectal Tumor Displays Differential Genomic Expression Profiles Associated with Hepatic and Peritoneal Metastases
Source: Cancers (Basel). 2023 Sep 4;15(17):4418. doi: 10.3390/cancers15174418 (PMC10648258; doi:10.3390/cancers15174418)
Supplement: Supplementary file 1 [file cancers-15-04418-s001.zip]

Archive with 1 entries (1 files):
- cancers-2534275-supplementary.pdf
